# Supplementary material for: Genetic Variations of Vitamin A-Absorption and Storage-Related Genes, and Their Potential Contribution to Vitamin A Deficiency Risks Among Different Ethnic Groups
Source: Front Nutr. 2022 Apr 28;9:861619. doi: 10.3389/fnut.2022.861619 (PMC9096837; doi:10.3389/fnut.2022.861619)
Supplement: Supplementary file 1 [file Table_1.xlsx]

## Sheet: Supplementary Table 1
Supplementary Table 1: A list of expression quantitative trait locus of the vitamin A metabolism related genes
Gene Symbol	Variant Id	dbSNP ID	P-Value	Normalized effect size	Tissue
RBP4	chr10_93587122_C_G_b38	rs11187538	2.6e-05	0.15	Liver
RBP4	chr10_93600108_A_G_b38	rs11187547	4e-05	0.15	Liver
PNLIPRP2	chr10_116638373_A_G_b38	rs4751995	6.1e-93	0.99	Pancreas
PNLIPRP2	chr10_116638383_A_G_b38	rs4751996	6.1e-93	0.99	Pancreas
PNLIPRP2	chr10_116638535_C_A_b38	rs7910135	6.1e-93	0.99	Pancreas
PNLIPRP2	chr10_116635040_G_C_b38	rs2286779	1.9e-92	0.98	Pancreas
PNLIPRP2	chr10_116645109_A_G_b38	rs2301179	9.4e-89	0.99	Pancreas
PNLIPRP2	chr10_116635787_A_T_b38	rs1992824	2.7e-38	-0.81	Pancreas
PNLIPRP2	chr10_116627626_A_G_b38	rs7092580	2e-37	0.78	Pancreas
PNLIPRP2	chr10_116638048_C_T_b38	rs4751994	2.3e-37	0.81	Pancreas
PNLIPRP2	chr10_116636627_T_C_b38	rs11197775	4.9e-37	0.81	Pancreas
PNLIPRP2	chr10_116647273_G_A_b38	rs10787711	8.7e-37	0.76	Pancreas
PNLIPRP2	chr10_116649131_C_T_b38	rs2218584	9.1e-37	0.75	Pancreas
PNLIPRP2	chr10_116638460_A_G_b38	rs10885997	9.9e-37	0.8	Pancreas
PNLIPRP2	chr10_116646708_C_CT_b38	rs34483247	1e-33	0.73	Pancreas
PNLIPRP2	chr10_116646851_C_G_b38	rs9731817	1e-33	0.73	Pancreas
PNLIPRP2	chr10_116648057_G_A_b38	rs2420318	1.1e-33	0.74	Pancreas
PNLIPRP2	chr10_116624730_G_GT_b38	rs35809420	2.9e-33	0.76	Pancreas
PNLIPRP2	chr10_116648171_T_A_b38	rs2901113	5.4e-33	0.73	Pancreas
PNLIPRP2	chr10_116648191_G_A_b38	rs2901114	5.4e-33	0.73	Pancreas
PNLIPRP2	chr10_116647605_T_A_b38	rs11197783	6e-33	0.73	Pancreas
PNLIPRP2	chr10_116622433_T_C_b38	rs12783584	8.6e-33	0.76	Pancreas
PNLIPRP2	chr10_116623049_A_G_b38	rs9787424	8.6e-33	0.76	Pancreas
PNLIPRP2	chr10_116656382_T_A_b38	rs11197785	3.7e-32	0.71	Pancreas
PNLIPRP2	chr10_116655344_A_C_b38	rs10787712	8.3e-32	0.71	Pancreas
PNLIPRP2	chr10_116621117_TC_T_b38	rs3214321	1.2e-31	0.74	Pancreas
PNLIPRP2	chr10_116645373_G_A_b38	rs10885998	2.9e-31	0.81	Pancreas
PNLIPRP2	chr10_116654780_C_G_b38	rs1867986	4e-31	0.71	Pancreas
PNLIPRP2	chr10_116652011_G_T_b38	rs7067905	5.7e-30	0.71	Pancreas
PNLIPRP2	chr10_116652799_G_T_b38	rs12571521	5.7e-30	0.71	Pancreas
PNLIPRP2	chr10_116652983_GGGAT_G_b38	rs59978949	5.7e-30	0.71	Pancreas
PNLIPRP2	chr10_116652211_A_G_b38	rs4751998	6.5e-30	0.71	Pancreas
PNLIPRP2	chr10_116645189_G_A_b38	rs2301178	1.6e-28	0.79	Pancreas
PNLIPRP2	chr10_116620441_G_C_b38	rs10510024	7.7e-27	0.69	Pancreas
PNLIPRP2	chr10_116615143_AG_A_b38	rs71010095	7.1e-25	0.68	Pancreas
PNLIPRP2	chr10_116607656_A_G_b38	rs7905887	8.1e-23	0.67	Pancreas
PNLIPRP2	chr10_116609656_A_G_b38	rs7091072	8.1e-23	0.67	Pancreas
PNLIPRP2	chr10_116609691_T_C_b38	rs7075196	8.1e-23	0.67	Pancreas
PNLIPRP2	chr10_116612601_T_C_b38	rs750323	2.9e-22	0.67	Pancreas
PNLIPRP2	chr10_116638793_C_A_b38	rs11593206	6.9e-22	-0.74	Pancreas
PNLIPRP2	chr10_116625761_C_T_b38	rs1900504	7.4e-22	0.66	Pancreas
PNLIPRP2	chr10_116657942_G_A_b38	rs1867987	2.2e-21	0.63	Pancreas
PNLIPRP2	chr10_116654155_C_T_b38	rs2084278	2.9e-21	0.6	Pancreas
PNLIPRP2	chr10_116657284_C_T_b38	rs5024555	1.1e-20	0.6	Pancreas
PNLIPRP2	chr10_116652938_G_A_b38	rs2420319	4e-20	0.59	Pancreas
PNLIPRP2	chr10_116655324_G_A_b38	rs11597031	4.6e-20	0.59	Pancreas
PNLIPRP2	chr10_116656509_C_A_b38	rs7087620	3.4e-19	0.57	Pancreas
PNLIPRP2	chr10_116604508_A_G_b38	rs2915755	5.1e-19	-0.6	Pancreas
PNLIPRP2	chr10_116604583_G_A_b38	rs9421234	9.1e-19	-0.59	Pancreas
PNLIPRP2	chr10_116605330_A_G_b38	rs2915753	9.1e-19	-0.59	Pancreas
PNLIPRP2	chr10_116602065_G_C_b38	rs3010499	1.1e-18	-0.63	Pancreas
PNLIPRP2	chr10_116601682_A_G_b38	rs2915761	1.6e-18	-0.62	Pancreas
PNLIPRP2	chr10_116603428_G_T_b38	rs2915756	3.7e-18	-0.61	Pancreas
PNLIPRP2	chr10_116604130_T_C_b38	rs3010501	3.7e-18	-0.61	Pancreas
PNLIPRP2	chr10_116605306_G_T_b38	rs2915754	3.7e-18	-0.61	Pancreas
PNLIPRP2	chr10_116602097_C_G_b38	rs2915758	3.5e-16	-0.57	Pancreas
PNLIPRP2	chr10_116607278_C_A_b38	rs12244715	1.5e-15	0.56	Pancreas
PNLIPRP2	chr10_116607208_T_C_b38	rs12252579	6.2e-15	0.55	Pancreas
PNLIPRP2	chr10_116635866_C_T_b38	rs7072157	1.3e-14	0.51	Pancreas
PNLIPRP2	chr10_116630179_A_G_b38	rs12763549	1.5e-14	0.66	Pancreas
PNLIPRP2	chr10_116641860_C_A_b38	rs3752408	2e-14	0.51	Pancreas
PNLIPRP2	chr10_116633091_A_G_b38	rs10047300	2.7e-14	0.5	Pancreas
PNLIPRP2	chr10_116627195_C_T_b38	rs9787661	4.1e-14	0.66	Pancreas
PNLIPRP2	chr10_116600036_T_C_b38	rs3816355	7.9e-14	0.55	Pancreas
PNLIPRP2	chr10_116641715_C_T_b38	rs4751997	8.3e-14	0.62	Pancreas
PNLIPRP2	chr10_116623870_C_T_b38	rs12256398	8.8e-14	0.65	Pancreas
PNLIPRP2	chr10_116628480_A_AAAG_b38	rs71010098	1.4e-13	0.49	Pancreas
PNLIPRP2	chr10_116606461_G_C_b38	rs4614353	2.4e-13	0.61	Pancreas
PNLIPRP2	chr10_116627943_C_T_b38	rs12768804	2.6e-13	0.66	Pancreas
PNLIPRP2	chr10_116628712_G_C_b38	rs11599083	2.6e-13	0.66	Pancreas
PNLIPRP2	chr10_116629299_C_T_b38	rs35265765	2.6e-13	0.66	Pancreas
PNLIPRP2	chr10_116631792_C_T_b38	rs71472900	2.6e-13	0.66	Pancreas
PNLIPRP2	chr10_116632213_C_T_b38	rs66497829	2.6e-13	0.66	Pancreas
PNLIPRP2	chr10_116635287_A_G_b38	rs12761780	2.6e-13	0.66	Pancreas
PNLIPRP2	chr10_116639255_T_C_b38	rs12571859	2.6e-13	0.66	Pancreas
PNLIPRP2	chr10_116642696_A_G_b38	rs12774180	2.6e-13	0.66	Pancreas
PNLIPRP2	chr10_116626332_C_A_b38	rs3815416	4.7e-13	0.65	Pancreas
PNLIPRP2	chr10_116601387_G_A_b38	rs3781565	1.5e-12	0.58	Pancreas
PNLIPRP2	chr10_116602038_C_T_b38	rs12765188	1.5e-12	0.58	Pancreas
PNLIPRP2	chr10_116613306_G_A_b38	rs11197757	3e-12	0.58	Pancreas
PNLIPRP2	chr10_116620578_C_T_b38	rs17735842	4.6e-12	0.63	Pancreas
PNLIPRP2	chr10_116620875_A_G_b38	rs12412456	4.6e-12	0.63	Pancreas
PNLIPRP2	chr10_116602447_A_T_b38	rs12765825	4.7e-12	0.57	Pancreas
PNLIPRP2	chr10_116624768_C_G_b38	rs11197765	6.7e-12	0.58	Pancreas
PNLIPRP2	chr10_116602329_A_AT_b38	rs35072359	8.4e-12	0.51	Pancreas
PNLIPRP2	chr10_116644721_G_A_b38	rs11197779	1.1e-11	0.61	Pancreas
PNLIPRP2	chr10_116638820_T_C_b38	rs4237502	1.1e-11	0.57	Pancreas
PNLIPRP2	chr10_116614478_A_G_b38	rs35046109	2.1e-11	0.63	Pancreas
PNLIPRP2	chr10_116608786_C_A_b38	rs67322546	2.1e-11	0.63	Pancreas
PNLIPRP2	chr10_116610922_G_C_b38	rs12413392	2.1e-11	0.63	Pancreas
PNLIPRP2	chr10_116611750_G_C_b38	rs4523611	2.1e-11	0.63	Pancreas
PNLIPRP2	chr10_116614198_A_G_b38	rs34380852	2.1e-11	0.63	Pancreas
PNLIPRP2	chr10_116609094_T_C_b38	rs1049125	2.4e-11	0.62	Pancreas
PNLIPRP2	chr10_116612429_T_C_b38	rs1900505	3e-11	0.56	Pancreas
PNLIPRP2	chr10_116607715_G_C_b38	rs11197751	3.1e-11	0.62	Pancreas
PNLIPRP2	chr10_116622009_T_C_b38	rs3781560	3.5e-11	0.55	Pancreas
PNLIPRP2	chr10_116611458_CA_C_b38	rs34565841	4.3e-11	0.57	Pancreas
PNLIPRP2	chr10_116623541_A_G_b38	rs75231813	9.2e-11	0.54	Pancreas
PNLIPRP2	chr10_116623572_A_AC_b38	rs111875585	9.2e-11	0.54	Pancreas
PNLIPRP2	chr10_116619767_A_T_b38	rs7904391	1.9e-10	0.54	Pancreas
PNLIPRP2	chr10_116622207_C_T_b38	rs3781559	3.8e-10	0.53	Pancreas
PNLIPRP2	chr10_116622557_A_T_b38	rs12782146	4.1e-10	0.53	Pancreas
PNLIPRP2	chr10_116623345_T_C_b38	rs11197762	4.1e-10	0.53	Pancreas
PNLIPRP2	chr10_116638722_GAATGTC_G_b38	rs1223228753	5.2e-10	0.62	Pancreas
PNLIPRP2	chr10_116638842_C_T_b38	rs12247177	5.2e-10	0.62	Pancreas
PNLIPRP2	chr10_116639366_T_A_b38	rs2901112	5.2e-10	0.62	Pancreas
PNLIPRP2	chr10_116621915_G_A_b38	rs3781561	8.6e-10	0.52	Pancreas
PNLIPRP2	chr10_116609372_G_C_b38	rs74657403	1e-08	-0.61	Pancreas
PNLIPRP2	chr10_116599026_G_C_b38	rs3010497	1.2e-08	-0.39	Pancreas
PNLIPRP2	chr10_116599147_C_T_b38	rs2915762	1.2e-08	-0.39	Pancreas
PNLIPRP2	chr10_116620343_C_T_b38	rs10885992	1.7e-08	0.46	Pancreas
PNLIPRP2	chr10_116596018_A_G_b38	rs2305206	1.9e-08	-0.39	Pancreas
PNLIPRP2	chr10_116609818_T_TC_b38	rs35527380	1.9e-08	0.54	Pancreas
PNLIPRP2	chr10_116650083_T_C_b38	rs2901115	2.2e-08	-0.58	Pancreas
PNLIPRP2	chr10_116639147_C_T_b38	rs2420314	2.4e-08	0.57	Pancreas
PNLIPRP2	chr10_116639188_A_C_b38	rs2420315	2.4e-08	0.57	Pancreas
PNLIPRP2	chr10_116639866_C_T_b38	rs2420316	2.4e-08	0.57	Pancreas
PNLIPRP2	chr10_116642054_C_T_b38	rs56012523	2.4e-08	0.57	Pancreas
PNLIPRP2	chr10_116608016_C_T_b38	rs11197752	3.5e-08	0.46	Pancreas
PNLIPRP2	chr10_116633447_C_T_b38	rs12772556	3.7e-08	0.56	Pancreas
PNLIPRP2	chr10_116596183_A_T_b38	rs2915765	4.2e-08	-0.38	Pancreas
PNLIPRP2	chr10_116621746_G_A_b38	rs3781562	5.2e-08	0.44	Pancreas
PNLIPRP2	chr10_116622670_C_T_b38	rs73392055	8.3e-08	-0.52	Pancreas
PNLIPRP2	chr10_116625522_T_C_b38	rs2915751	1.4e-07	-0.8	Pancreas
PNLIPRP2	chr10_116481733_G_A_b38	rs11197692	2.2e-07	-0.42	Pancreas
PNLIPRP2	chr10_116628626_G_A_b38	rs111858133	2.3e-07	-0.5	Pancreas
PNLIPRP2	chr10_116632890_T_C_b38	rs10047264	2.3e-07	-0.5	Pancreas
PNLIPRP2	chr10_116633034_G_A_b38	rs10047377	2.3e-07	-0.5	Pancreas
PNLIPRP2	chr10_116593741_C_T_b38	rs2915766	2.4e-07	-0.37	Pancreas
PNLIPRP2	chr10_116615363_T_C_b38	rs60900963	2.6e-07	0.43	Pancreas
PNLIPRP2	chr10_116615913_A_G_b38	rs11197759	2.6e-07	0.43	Pancreas
PNLIPRP2	chr10_116618234_A_G_b38	rs10885991	2.6e-07	0.43	Pancreas
PNLIPRP2	chr10_116481657_C_T_b38	rs11197691	2.6e-07	-0.42	Pancreas
PNLIPRP2	chr10_116613938_TC_T_b38	rs61416561	4.7e-07	-0.48	Pancreas
PNLIPRP2	chr10_116485347_C_T_b38	rs4631802	5.3e-07	-0.42	Pancreas
PNLIPRP2	chr10_116644926_C_T_b38	rs11197780	6.7e-07	-0.78	Pancreas
PNLIPRP2	chr10_116609448_T_C_b38	rs17848299	7.9e-07	-0.47	Pancreas
PNLIPRP2	chr10_116610690_C_T_b38	rs12251289	7.9e-07	-0.47	Pancreas
PNLIPRP2	chr10_116628495_G_A_b38	rs113721454	8.3e-07	-0.48	Pancreas
PNLIPRP2	chr10_116629698_A_G_b38	rs74161808	9.8e-07	0.53	Pancreas
PNLIPRP2	chr10_116611046_A_G_b38	rs7099676	1.5e-06	0.54	Pancreas
PNLIPRP2	chr10_116613984_G_A_b38	rs12248219	1.7e-06	0.54	Pancreas
PNLIPRP2	chr10_116614134_A_G_b38	rs28415746	1.7e-06	0.54	Pancreas
PNLIPRP2	chr10_116505609_G_C_b38	rs10885970	1.8e-06	-0.4	Pancreas
PNLIPRP2	chr10_116616888_A_G_b38	rs74161807	1.9e-06	0.53	Pancreas
PNLIPRP2	chr10_116608232_A_G_b38	rs7909787	1.9e-06	0.54	Pancreas
PNLIPRP2	chr10_116479600_C_T_b38	rs10749218	2.2e-06	-0.4	Pancreas
PNLIPRP2	chr10_116668134_G_A_b38	rs11197791	2.3e-06	-0.33	Pancreas
PNLIPRP2	chr10_116611441_G_C_b38	rs58910999	2.3e-06	0.54	Pancreas
PNLIPRP2	chr10_116612061_C_A_b38	rs7903894	2.3e-06	0.54	Pancreas
PNLIPRP2	chr10_116612374_C_G_b38	rs12244130	2.3e-06	0.54	Pancreas
PNLIPRP2	chr10_116507937_C_CT_b38	rs34098019	2.4e-06	-0.4	Pancreas
PNLIPRP2	chr10_116569152_G_T_b38	rs3010494	2.9e-06	-0.42	Pancreas
PNLIPRP2	chr10_116574180_A_G_b38	rs3010496	3.2e-06	-0.42	Pancreas
PNLIPRP2	chr10_116502250_G_A_b38	rs10885966	4.8e-06	-0.38	Pancreas
PNLIPRP2	chr10_116494828_G_A_b38	rs10885958	5.3e-06	-0.38	Pancreas
PNLIPRP2	chr10_116661839_GAC_G_b38	rs5788180	5.6e-06	0.32	Pancreas
PNLIPRP2	chr10_116568731_A_G_b38	rs2915768	1e-05	-0.41	Pancreas
PNLIPRP2	chr10_116465407_C_T_b38	rs7074313	1.2e-05	-0.37	Pancreas
PNLIPRP2	chr10_116666852_G_A_b38	rs9633727	1.2e-05	-0.3	Pancreas
PNLIPRP2	chr10_116661865_C_T_b38	rs1955164	1.4e-05	0.3	Pancreas
PNLIPRP2	chr10_116560751_T_C_b38	rs2070772	1.8e-05	-0.4	Pancreas
PNLIPRP2	chr10_116479123_C_T_b38	rs10787678	1.9e-05	-0.37	Pancreas
PNLIPRP2	chr10_116556323_T_C_b38	rs2915775	2.3e-05	-0.4	Pancreas
PNLIPRP2	chr10_116558917_G_A_b38	rs2915774	2.3e-05	-0.4	Pancreas
PNLIPRP2	chr10_116618525_G_A_b38	rs12256872	2.9e-05	-0.66	Pancreas
PNLIPRP2	chr10_116471894_A_C_b38	rs10749217	3.2e-05	-0.36	Pancreas
PNLIPRP2	chr10_116614029_T_C_b38	rs11197758	3.5e-05	0.3	Pancreas
PNLIPRP2	chr10_116636766_G_GT_b38	rs112820043	3.6e-05	-0.43	Pancreas
PNLIPRP2	chr10_116656569_G_A_b38	rs80244099	4.9e-05	0.61	Pancreas
PNLIPRP2	chr10_116459392_C_T_b38	rs891665	5.1e-05	-0.35	Pancreas
PNLIPRP2	chr10_116461744_G_T_b38	rs1897515	5.1e-05	-0.35	Pancreas
PNLIPRP2	chr10_116461798_C_T_b38	rs1897516	5.1e-05	-0.35	Pancreas
PNLIPRP2	chr10_116463320_G_A_b38	rs10749215	5.1e-05	-0.35	Pancreas
PNLIPRP2	chr10_116660024_T_A_b38	rs11197786	7.4e-05	-0.28	Pancreas
